# Supplementary material for: Structural basis of liprin-α-promoted LAR-RPTP clustering for modulation of phosphatase activity
Source: Nat Commun. 2020 Jan 10;11:169. doi: 10.1038/s41467-019-13949-x (PMC6954185; doi:10.1038/s41467-019-13949-x)
Supplement: Supplementary file 4 — Source Data [file 41467_2019_13949_MOESM4_ESM.xlsx]

## Sheet:  Figure 3h
Overexperssed protein	Cell Number	Total cell area (μm2)	LAR clustering area (μm2)	Clustering area per cell (%)
LAR-FLAG	1	3441	295	8.57309
LAR-FLAG	2	2597	266	10.2426
LAR-FLAG	3	2316	117	5.05181
LAR-FLAG	4	3194	339	10.6137
LAR-FLAG	5	4071	142	3.48809
LAR-FLAG	6	2839	498	17.5414
LAR-FLAG	7	4286	381	8.88941
LAR-FLAG	8	3034	171	5.63612
LAR-FLAG	9	6154	339	5.50861
LAR-FLAG	10	5404	121	2.23908
LAR-FLAG	11	3288	117	3.55839
LAR-FLAG	12	3207	92	2.86872
LAR-FLAG	13	2801	191	6.81899
LAR-FLAG	14	3152	125	3.96574
LAR-FLAG	15	4913	148	3.01242
LAR-FLAG/GFP-liprinα1	1	3132	1206	38.5057
LAR-FLAG/GFP-liprinα1	2	2101	1180	56.1637
LAR-FLAG/GFP-liprinα1	3	3311	1571	47.4479
LAR-FLAG/GFP-liprinα1	4	2611	1387	53.1214
LAR-FLAG/GFP-liprinα1	5	2109	1688	80.0379
LAR-FLAG/GFP-liprinα1	6	1802	910	50.4994
LAR-FLAG/GFP-liprinα1	7	2131	794	37.2595
LAR-FLAG/GFP-liprinα1	8	8681	2720	31.3328
LAR-FLAG/GFP-liprinα1	9	4280	2329	54.4159
LAR-FLAG/GFP-liprinα1	10	3734	1925	51.5533
LAR-FLAG/GFP-liprinα1	11	2531	896	35.401
LAR-FLAG/GFP-liprinα1	12	5544	1388	25.0361
LAR-FLAG/GFP-liprinα1	13	2919	2193	75.1285
LAR-FLAG/GFP-liprinα1	14	1197	714	59.6491
LAR-FLAG/GFP-liprinα1	15	2109	856	40.588
LAR-FLAG/GFP-liprinα1 WQ	1	2632	199	7.56079
LAR-FLAG/GFP-liprinα1 WQ	2	1754	38	2.16648
LAR-FLAG/GFP-liprinα1 WQ	3	1870	111	5.93583
LAR-FLAG/GFP-liprinα1 WQ	4	6214	192	3.0898
LAR-FLAG/GFP-liprinα1 WQ	5	5174	183	3.53692
LAR-FLAG/GFP-liprinα1 WQ	6	2960	134	4.52703
LAR-FLAG/GFP-liprinα1 WQ	7	2864	287	10.0209
LAR-FLAG/GFP-liprinα1 WQ	8	3852	147	3.8162
LAR-FLAG/GFP-liprinα1 WQ	9	2992	121	4.04412
LAR-FLAG/GFP-liprinα1 WQ	10	3476	136	3.91254
LAR-FLAG/GFP-liprinα1 WQ	11	2799	140	5.00179
LAR-FLAG/GFP-liprinα1 WQ	12	4828	199	4.12179
LAR-FLAG/GFP-liprinα1 WQ	13	1998	47	2.35235
LAR-FLAG/GFP-liprinα1 WQ	14	2665	322	12.0826
LAR-FLAG/GFP-liprinα1 WQ	15	1748	298	17.0481
LAR-FLAG/GFP-liprinα1 WQ	16	2907	152	5.22876
LAR_FE-FLAG/GFP-liprinα1	1	1979	120	6.06367
LAR_FE-FLAG/GFP-liprinα1	2	1403	34	2.42338
LAR_FE-FLAG/GFP-liprinα1	3	2452	63	2.56933
LAR_FE-FLAG/GFP-liprinα1	4	1422	172	12.0956
LAR_FE-FLAG/GFP-liprinα1	5	3256	29	0.890663
LAR_FE-FLAG/GFP-liprinα1	6	1953	161	8.24373
LAR_FE-FLAG/GFP-liprinα1	7	2602	158	6.07225
LAR_FE-FLAG/GFP-liprinα1	8	1708	135	7.90398
LAR_FE-FLAG/GFP-liprinα1	9	2297	106	4.61471
LAR_FE-FLAG/GFP-liprinα1	10	1543	39	2.52754
LAR_FE-FLAG/GFP-liprinα1	11	6392	167	2.61264
LAR_FE-FLAG/GFP-liprinα1	12	1907	97	5.08652
LAR_FE-FLAG/GFP-liprinα1	13	2320	60	2.58621
LAR_FE-FLAG/GFP-liprinα1	14	3008	178	5.91755
LAR_FE-FLAG/GFP-liprinα1	15	2796	86	3.07582
LAR_FE-FLAG/GFP-liprinα1	16	3422	329	9.61426
LAR-FLAG/GFP-liprinα1_SAM123	1	2994	479	15.9987
LAR-FLAG/GFP-liprinα1_SAM123	2	3130	445	14.2173
LAR-FLAG/GFP-liprinα1_SAM123	3	3027	336	11.1001
LAR-FLAG/GFP-liprinα1_SAM123	4	2342	422	18.0188
LAR-FLAG/GFP-liprinα1_SAM123	5	2571	358	13.9245
LAR-FLAG/GFP-liprinα1_SAM123	6	2543	166	6.52772
LAR-FLAG/GFP-liprinα1_SAM123	7	2738	627	22.8999
LAR-FLAG/GFP-liprinα1_SAM123	8	2806	223	7.94726
LAR-FLAG/GFP-liprinα1_SAM123	9	2954	598	20.2437
LAR-FLAG/GFP-liprinα1_SAM123	10	2855	284	9.94746
LAR-FLAG/GFP-liprinα1_SAM123	11	2096	72	3.43511
LAR-FLAG/GFP-liprinα1_SAM123	12	2119	253	11.9396
LAR-FLAG/GFP-liprinα1_SAM123	13	6426	165	2.56769
LAR-FLAG/GFP-liprinα1_SAM123	14	4169	316	7.57976
LAR-FLAG/GFP-liprinα1_SAM123	15	3255	160	4.91551
LAR-FLAG/GFP-liprinα1_SAM123	16	2510	101	4.0239
LAR_D1D2-FLAG/GFP-liprinα1	1	2185	22	1.00686
LAR_D1D2-FLAG/GFP-liprinα1	2	1701	17	0.999412
LAR_D1D2-FLAG/GFP-liprinα1	3	3018	287	9.50961
LAR_D1D2-FLAG/GFP-liprinα1	4	4883	44	0.901085
LAR_D1D2-FLAG/GFP-liprinα1	5	1935	97	5.01292
LAR_D1D2-FLAG/GFP-liprinα1	6	1265	88	6.95652
LAR_D1D2-FLAG/GFP-liprinα1	7	3744	422	11.2714
LAR_D1D2-FLAG/GFP-liprinα1	8	2640	330	12.5
LAR_D1D2-FLAG/GFP-liprinα1	9	3255	81	2.48848
LAR_D1D2-FLAG/GFP-liprinα1	10	2510	86	3.42629
LAR_D1D2-FLAG/GFP-liprinα1	11	4737	220	4.64429
LAR_D1D2-FLAG/GFP-liprinα1	12	3903	373	9.55675
LAR_D1D2-FLAG/GFP-liprinα1	13	2228	246	11.0413
LAR_D1D2-FLAG/GFP-liprinα1	14	2128	93	4.3703
LAR_RQN-FLAG/GFP-liprinα1	1	2274	75	3.29815
LAR_RQN-FLAG/GFP-liprinα1	2	2059	21	1.01991
LAR_RQN-FLAG/GFP-liprinα1	3	5690	286	5.02636
LAR_RQN-FLAG/GFP-liprinα1	4	1691	255	15.0798
LAR_RQN-FLAG/GFP-liprinα1	5	3226	374	11.5933
LAR_RQN-FLAG/GFP-liprinα1	6	1875	84	4.48
LAR_RQN-FLAG/GFP-liprinα1	7	2642	142	5.37472
LAR_RQN-FLAG/GFP-liprinα1	8	2912	90	3.09066
LAR_RQN-FLAG/GFP-liprinα1	9	3980	608	15.2764
LAR_RQN-FLAG/GFP-liprinα1	10	2390	527	22.0502
LAR_RQN-FLAG/GFP-liprinα1	11	3779	1039	27.494
LAR_RQN-FLAG/GFP-liprinα1	12	4384	461	10.5155
LAR_RQN-FLAG/GFP-liprinα1	13	2000	290	14.5
Quantification
The unpaired Student’s t-test analysis	P Value	P Value summary
LAR-FLAG vs LAR-FLAG/GFP-liprinα1	<0.0001	***
LAR-FLAG vs LAR-FLAG/GFP-liprinα1 WQ	0.6675	ns
LAR-FLAG vs LAR-FLAG_FE/GFP-liprinα1	0.2933	ns
LAR-FLAG vs LAR-FLAG/GFP-liprinα1_SAM123	0.0272	*
LAR-FLAG vs LAR_D1D2-FLAG/GFP-liprinα1	0.7185	ns
LAR-FLAG vs LAR_RQN-FLAG/GFP-liprinα1	0.0906	ns

## Sheet: Figure 5c&d
LAR_D1D2 Monomer fraction (nM)	Absorbance at A620	Average of Absorbance at A620	Buffer
0	-0.002	0	No DTT
0	-0.002		No DTT
0	0.004		No DTT
5	0.077	0.0683333	No DTT
5	0.025		No DTT
5	0.103		No DTT
10	0.138	0.139667	No DTT
10	0.14		No DTT
10	0.141		No DTT
15	0.19	0.204333	No DTT
15	0.218		No DTT
15	0.205		No DTT
LAR_D1D2_L1539C/T1593C Monomer fraction (nM)	Absorbance at A620	Average of Absorbance at A620	Buffer
5	0.028	0.0526667	No DTT
5	0.03		No DTT
5	0.1		No DTT
10	0.107	0.112	No DTT
10	0.11		No DTT
10	0.119		No DTT
15	0.148	0.159	No DTT
15	0.143		No DTT
15	0.186		No DTT
LAR_D1D2_L1539C/T1593C Dimer fraction (nM)	Absorbance at A620	Average of Absorbance at A620	Buffer
5	0.009	0.0146667	No DTT
5	0.021		No DTT
5	0.014		No DTT
10	0.043	0.0396667	No DTT
10	0.042		No DTT
10	0.034		No DTT
15	0.056	0.0633333	No DTT
15	0.084		No DTT
15	0.05		No DTT
LAR_D1D2_CS Dimer fraction (nM)	Absorbance at A620	Average of Absorbance at A620	Buffer
15	0.005	0.00866667	No DTT
15	0.009		No DTT
15	0.012		No DTT
LAR_D1D2 Monomer fraction (nM)	Absorbance at A620	Average of Absorbance at A620	Buffer
0	-0.01	0	2 mM DTT
0	-0.001		2 mM DTT
0	0.011		2 mM DTT
5	0.123	0.124667	2 mM DTT
5	0.129		2 mM DTT
5	0.122		2 mM DTT
10	0.236	0.248333	2 mM DTT
10	0.258		2 mM DTT
10	0.251		2 mM DTT
15	0.343	0.279333	2 mM DTT
15	0.307		2 mM DTT
15	0.188		2 mM DTT
LAR_D1D2_L1539C/T1593C Monomer fraction (nM)	Absorbance at A620	Average of Absorbance at A620	Buffer
5	0.14	0.142	2 mM DTT
5	0.149		2 mM DTT
5	0.137		2 mM DTT
10	0.204	0.234667	2 mM DTT
10	0.235		2 mM DTT
10	0.265		2 mM DTT
15	0.271	0.265333	2 mM DTT
15	0.252		2 mM DTT
15	0.273		2 mM DTT
LAR_D1D2_L1539C/T1593C Dimer fraction (nM)	Absorbance at A620	Average of Absorbance at A620	Buffer
5	0.108	0.0936667	2 mM DTT
5	0.088		2 mM DTT
5	0.085		2 mM DTT
10	0.153	0.187	2 mM DTT
10	0.189		2 mM DTT
10	0.219		2 mM DTT
15	0.219	0.214	2 mM DTT
15	0.207		2 mM DTT
15	0.216		2 mM DTT
LAR_D1D2_CS Dimer fraction (nM)	Absorbance at A620	Average of Absorbance at A620	Buffer
15	0.001	0.009	2 mM DTT
15	0.003		2 mM DTT
15	0.023		2 mM DTT

## Sheet: Figure 5e
Figure5e	anti-Py
	anti-GFP
	anti-Flag
	anti-GAPDH

## Sheet:  Figure 5f
Raw data
	CS	LAR	LAR/liprinα1	LAR(RQN)/liprinα1	LAR/liprinα1(WQ)	LAR(FE)/liprinα1	LAR(CS)/liprinα1	LAR(CS)/liprinα1(WQ)
relative pY signal	0.863377	0.62543	1	0.877496	0.70282	0.755837	0.929791	1.0729
relative pY signal	0.913209	0.716371	1	0.876768	0.735252	0.794974	1.16202	1.06646
relative pY signal	0.82411	0.66078	1	0.850603	0.710519	0.834544	0.987422	1.0084
relative pY signal	0.911177	0.719816	1	0.710497	0.576337	0.580811	0.87564	0.950564
Quantification
The paired Student’s t-test analysis	P Value	P Value summary
CS vs LAR	0.01	**
LAR/liprinα1 vs LAR(RQN)/liprinα1	0.0234	*
LAR/liprinα1 vs LAR/liprinα1(WQ)	0.0029	**
LAR/liprinα1 vs LAR(FE)/liprinα1	0.01941	*
LAR/liprinα1 vs LAR(CS)/liprinα1	0.8674	ns
LAR/liprinα1 vs LAR(CS)/liprinα1(WQ)	0.4523	ns

## Sheet: Suppl. Figure 6f 
Overexperssed protein	Cell Number	Total cell area (μm2)	LAR clustering area (μm2)	Clustering area per cell (%)
LAR-FLAG	1	3152	176	5.58376
LAR-FLAG	2	3471	182	5.24345
LAR-FLAG	3	1593	187	11.7389
LAR-FLAG	4	2517	437	17.3619
LAR-FLAG	5	2699	448	16.5987
LAR-FLAG	6	3131	116	3.70489
LAR-FLAG	7	3688	110	2.98265
LAR-FLAG	8	4089	216	5.28247
LAR-FLAG	9	2180	195	8.94495
LAR-FLAG	10	1967	197	10.0153
LAR-FLAG	11	4980	213	4.27711
LAR-FLAG	12	3431	111	3.23521
LAR-FLAG	13	3368	121	3.59264
LAR-FLAG	14	6914	113	1.63437
LAR-FLAG	15	2301	12	0.521512
LAR-FLAG/GFP-liprinα2	1	2716	1458	53.6819
LAR-FLAG/GFP-liprinα2	2	1879	1052	55.9872
LAR-FLAG/GFP-liprinα2	3	1408	971	68.9631
LAR-FLAG/GFP-liprinα2	4	2881	729	25.3037
LAR-FLAG/GFP-liprinα2	5	3303	873	26.4305
LAR-FLAG/GFP-liprinα2	6	3879	2215	57.1023
LAR-FLAG/GFP-liprinα2	7	3883	1763	45.403
LAR-FLAG/GFP-liprinα2	8	1475	1116	75.661
LAR-FLAG/GFP-liprinα2	9	6914	3350	48.4524
LAR-FLAG/GFP-liprinα2	10	4863	2268	46.6379
LAR-FLAG/GFP-liprinα2	11	1921	759	39.5107
LAR-FLAG/GFP-liprinα2	12	2047	567	27.6991
LAR-FLAG/GFP-liprinα2	13	2966	1863	62.8119
LAR-FLAG/GFP-liprinα2	14	2854	698	24.4569
LAR-FLAG/GFP-liprinα2 WQ	1	4434	180	4.05954
LAR-FLAG/GFP-liprinα2 WQ	2	3991	260	6.51466
LAR-FLAG/GFP-liprinα2 WQ	3	1787	76	4.25294
LAR-FLAG/GFP-liprinα2 WQ	4	5848	158	2.70178
LAR-FLAG/GFP-liprinα2 WQ	5	3476	133	3.82624
LAR-FLAG/GFP-liprinα2 WQ	6	2699	159	5.89107
LAR-FLAG/GFP-liprinα2 WQ	7	4528	112	2.4735
LAR-FLAG/GFP-liprinα2 WQ	8	1978	81	4.09505
LAR-FLAG/GFP-liprinα2 WQ	9	2365	144	6.08879
LAR-FLAG/GFP-liprinα2 WQ	10	1848	47	2.54329
LAR-FLAG/GFP-liprinα2 WQ	11	3392	48	1.41509
LAR-FLAG/GFP-liprinα2 WQ	12	3872	136	3.5124
LAR-FLAG/GFP-liprinα2 WQ	13	1908	277	14.5178
LAR-FLAG/GFP-liprinα2 WQ	14	2227	235	10.5523
LAR-FLAG_FE/GFP-liprinα2	1	5409	329	6.08246
LAR-FLAG_FE/GFP-liprinα2	2	2796	46	1.64521
LAR-FLAG_FE/GFP-liprinα2	3	2310	58	2.51082
LAR-FLAG_FE/GFP-liprinα2	4	2095	246	11.7422
LAR-FLAG_FE/GFP-liprinα2	5	1291	149	11.5414
LAR-FLAG_FE/GFP-liprinα2	6	1606	203	12.6401
LAR-FLAG_FE/GFP-liprinα2	7	1545	147	9.51456
LAR-FLAG_FE/GFP-liprinα2	8	2808	124	4.41595
LAR-FLAG_FE/GFP-liprinα2	9	2721	106	3.89563
LAR-FLAG_FE/GFP-liprinα2	10	2278	80	3.51185
LAR-FLAG_FE/GFP-liprinα2	11	1873	27	1.44154
LAR-FLAG_FE/GFP-liprinα2	12	3039	246	8.09477
LAR-FLAG_FE/GFP-liprinα2	13	3668	149	4.06216
LAR-FLAG_FE/GFP-liprinα2	14	2907	248	8.53113
Quantification
The unpaired Student’s t-test analysis	P Value	P Value summary
LAR-FLAG vs LAR-FLAG/GFP-liprinα2	<0.0001	***
LAR-FLAG vs LAR-FLAG/GFP-liprinα2 WQ	0.3598	ns
LAR-FLAG vs LAR-FLAG_FE/GFP-liprinα2	0.8562	ns

## Sheet: Suppl. Figure 8g
Overexperssed protein	Cell Number	Total cell area (μm2)	LAR clustering area (μm2)	Clustering area per cell (%)
LAR-FLAG	1	1766	175	9.9094
LAR-FLAG	2	2790	65	2.32975
LAR-FLAG	3	2208	87	3.94022
LAR-FLAG	4	1673	161	9.62343
LAR-FLAG	5	2096	202	9.6374
LAR-FLAG	6	2630	278	10.5703
LAR-FLAG	7	2091	169	8.08226
LAR-FLAG	8	3359	150	4.46561
LAR-FLAG	9	2808	163	5.80484
LAR-FLAG	10	2201	75	3.40754
LAR-FLAG	11	5326	33	0.619602
LAR-FLAG	12	5444	402	7.38428
LAR-FLAG	13	3599	279	7.75215
LAR-FLAG	14	2907	238	8.18713
LAR-FLAG	15	1917	172	8.97235
LAR-FLAG/GFP-liprinα1	1	941	436	46.3337
LAR-FLAG/GFP-liprinα1	2	2081	1096	52.667
LAR-FLAG/GFP-liprinα1	3	1426	741	51.9635
LAR-FLAG/GFP-liprinα1	4	2453	856	34.896
LAR-FLAG/GFP-liprinα1	5	1028	265	25.7782
LAR-FLAG/GFP-liprinα1	6	3202	886	27.6702
LAR-FLAG/GFP-liprinα1	7	1793	634	35.3597
LAR-FLAG/GFP-liprinα1	8	1880	537	28.5638
LAR-FLAG/GFP-liprinα1	9	1516	500	32.9815
LAR-FLAG/GFP-liprinα1	10	1449	978	67.4948
LAR-FLAG/GFP-liprinα1	11	2313	890	38.4782
LAR-FLAG/GFP-liprinα1	12	1870	948	50.6952
LAR-FLAG/GFP-liprinα1	13	5402	2506	46.3902
LAR-FLAG/GFP-liprinα1	14	3879	2265	58.3913
LAR-FLAG/GFP-liprinα1	15	1921	1019	53.0453
LAR-FLAG/GFP-liprinα1 WQ	1	2523	90	3.56718
LAR-FLAG/GFP-liprinα1 WQ	2	2075	65	3.13253
LAR-FLAG/GFP-liprinα1 WQ	3	5049	35	0.693207
LAR-FLAG/GFP-liprinα1 WQ	4	3030	76	2.50825
LAR-FLAG/GFP-liprinα1 WQ	5	1567	237	15.1244
LAR-FLAG/GFP-liprinα1 WQ	6	3466	145	4.1835
LAR-FLAG/GFP-liprinα1 WQ	7	1498	72	4.80641
LAR-FLAG/GFP-liprinα1 WQ	8	3546	93	2.62267
LAR-FLAG/GFP-liprinα1 WQ	9	2933	81	2.76168
LAR-FLAG/GFP-liprinα1 WQ	10	4382	105	2.39617
LAR-FLAG/GFP-liprinα1 WQ	11	1661	50	3.01023
LAR-FLAG/GFP-liprinα1 WQ	12	4611	188	4.07721
LAR-FLAG/GFP-liprinα1 WQ	13	3075	156	5.07317
LAR-FLAG/GFP-liprinα1 WQ	14	2233	132	5.91133
LAR-FLAG/GFP-liprinα1 WQ	15	1515	80	5.28053
LAR_FE-FLAG/GFP-liprinα1	1	4995	544	10.8909
LAR_FE-FLAG/GFP-liprinα1	2	1649	125	7.58035
LAR_FE-FLAG/GFP-liprinα1	3	2258	14	0.620018
LAR_FE-FLAG/GFP-liprinα1	4	1974	212	10.7396
LAR_FE-FLAG/GFP-liprinα1	5	1274	71	5.573
LAR_FE-FLAG/GFP-liprinα1	6	2968	122	4.11051
LAR_FE-FLAG/GFP-liprinα1	7	3544	195	5.50226
LAR_FE-FLAG/GFP-liprinα1	8	4793	288	6.00876
LAR_FE-FLAG/GFP-liprinα1	9	2839	213	7.50264
LAR_FE-FLAG/GFP-liprinα1	10	3868	85	2.19752
LAR_FE-FLAG/GFP-liprinα1	11	2700	122	4.51852
LAR_FE-FLAG/GFP-liprinα1	12	1852	198	10.6911
LAR_FE-FLAG/GFP-liprinα1	13	3787	98	2.5878
LAR_FE-FLAG/GFP-liprinα1	14	1858	158	8.50377
LAR_FE-FLAG/GFP-liprinα1	15	3248	211	6.49631
LAR-FLAG/GFP-liprinα1_SAM123	1	2630.43	458	17.4116
LAR-FLAG/GFP-liprinα1_SAM123	2	2468.15	148	5.9964
LAR-FLAG/GFP-liprinα1_SAM123	3	5632.77	197	3.49739
LAR-FLAG/GFP-liprinα1_SAM123	4	1759.53	415	23.5859
LAR-FLAG/GFP-liprinα1_SAM123	5	1116.5	93.8	8.40125
LAR-FLAG/GFP-liprinα1_SAM123	6	4212.73	400	9.49503
LAR-FLAG/GFP-liprinα1_SAM123	7	1461.03	83	5.68094
LAR-FLAG/GFP-liprinα1_SAM123	8	1352.34	33	2.44022
LAR-FLAG/GFP-liprinα1_SAM123	9	4895.52	666	13.6043
LAR-FLAG/GFP-liprinα1_SAM123	10	2746.5	357	12.9984
LAR-FLAG/GFP-liprinα1_SAM123	11	1492.32	15	1.00515
LAR-FLAG/GFP-liprinα1_SAM123	12	2503.78	360	14.3782
LAR-FLAG/GFP-liprinα1_SAM123	13	2439.82	237	9.71384
Quantification
The unpaired Student’s t-test analysis	P Value	P Value summary
LAR-FLAG vs LAR-FLAG/GFP-liprinα1	<0.0001	***
LAR-FLAG vs LAR-FLAG/GFP-liprinα1 WQ	0.0511	ns
LAR-FLAG vs LAR-FLAG_FE/GFP-liprinα1	0.6695	ns
LAR-FLAG vs LAR-FLAG/GFP-liprinα1_SAM123	0.1038	ns

## Sheet: Suppl. Figure 10b
Overexperssed protein	Cell Number	Total cell area (μm2)	LAR clustering area (μm2)	Clustering area per cell (%)
LAR-FLAG/GFP-liprinα1	1	6226.09	3213	51.6054
LAR-FLAG/GFP-liprinα1	2	3561.18	994	27.9121
LAR-FLAG/GFP-liprinα1	3	2895.24	689	23.7977
LAR-FLAG/GFP-liprinα1	4	3212.41	585	18.2106
LAR-FLAG/GFP-liprinα1	5	1497.83	578	38.5893
LAR-FLAG/GFP-liprinα1	6	3561.18	1339	37.5999
LAR-FLAG/GFP-liprinα1	7	2767.21	1035	37.4023
LAR-FLAG/GFP-liprinα1	8	4150.44	2063	49.7055
LAR-FLAG/GFP-liprinα1	9	3223.07	1144	35.4941
LAR-FLAG/GFP-liprinα1	10	1827.88	779	42.6178
LAR-FLAG/GFP-liprinα1	11	2767.21	872	31.5119
LAR-FLAG/GFP-liprinα1	12	5084.43	1266	24.8996
LAR-FLAG/GFP-liprinα1	13	3223.07	1249	38.7518
LAR-FLAG/GFP-liprinα1	14	2664.76	1492	55.99
LAR-FLAG/GFP-liprinα1	15	1897.53	1013	53.3853
LAR_RQN-FLAG/GFP-liprinα1	1	2400.45	398	16.5802
LAR_RQN-FLAG/GFP-liprinα1	2	3786.9	2016	53.2362
LAR_RQN-FLAG/GFP-liprinα1	3	3246.26	175	5.39081
LAR_RQN-FLAG/GFP-liprinα1	4	3169.24	155	4.89077
LAR_RQN-FLAG/GFP-liprinα1	5	2843.6	125	4.39584
LAR_RQN-FLAG/GFP-liprinα1	6	5931.66	611	10.3007
LAR_RQN-FLAG/GFP-liprinα1	7	2566.3	269	10.482
LAR_RQN-FLAG/GFP-liprinα1	8	4539.23	681	15.0026
LAR_RQN-FLAG/GFP-liprinα1	9	2843.12	208	7.31589
LAR_RQN-FLAG/GFP-liprinα1	10	2156.35	248	11.5009
LAR_RQN-FLAG/GFP-liprinα1	11	2783.32	203	7.29345
LAR_RQN-FLAG/GFP-liprinα1	12	1949.49	107	5.4886
LAR_RQN-FLAG/GFP-liprinα1	13	1426.22	164	11.4989
LAR_RQN-FLAG/GFP-liprinα1	14	1615.29	48	2.97161
LAR_RQN-FLAG/GFP-liprinα1	15	2951.97	15	0.508135
Quantification
The unpaired Student’s t-test analysis	P Value	P Value summary
LAR-FLAG/GFP-liprinα1 vs LAR_RQN-FLAG/GFP-liprinα1	<0.0001	***

## Sheet: Suppl. Figure 12b
COS7 cells transfected GFP-Paxillin only	FA localization of liprin-β1
Total FA per Cell [Number (percentage%)]	Central [Number (percentage%)]	peripheral [Number(percentage%)]	No accumulation [Number(percentage%)]
38 (100%)	7 (18%)	26 (68%)	5 (13%)
45 (100%)	10 (22%)	31 (69%)	4 (9%)
16 (100%)	2 (13%)	11 (69%)	3 (19%)
27 (100%)	5 (19%)	19 (70%)	3 (11%)
29 (100%)	2 (7%)	22 (76%)	5 (17%)
21 (100%)	3 (14%)	16 (76%)	2 (10%)
31 (100%)	4 (13%)	26 (84%)	1 (3%)
27 (100%)	3 (11%)	22 (81%)	2 (7%)
28 (100%)	2 (7%)	22 (79%)	4 (14%)
36 (100%)	2 (6%)	30 (83%)	4 (11%)
18 (100%)	1 (6%)	15 (83%)	2 (11%)
34 (100%)	2 (6%)	29 (85%)	3 (9%)
33 (100%)	3 (9%)	28 (85%)	2 (6%)
49 (100%)	2 (4%)	43 (88%)	4 (8%)
COS7 cells transfected GFP-Paxillin and LAR-Flag	FA localization of liprin-β1
Total FA per Cell [Number (percentage%)]	Central [Number (percentage%)]	peripheral [Number(percentage%)]	No accumulation [Number(percentage%)]
23 (100%)	17 (74%)	4 (17%)	2 (9%)
26 (100%)	18 (69%)	6 (23%)	2 (8%)
45 (100%)	35 (78%)	7 (16%)	3 (7%)
28 (100%)	23 (82%)	3 (11%)	2 (7%)
32 (100%)	21 (66%)	9 (28%)	2 (6%)
27 (100%)	22 (81%)	3 (11%)	2 (7%)
39 (100%)	30 (77%)	7 (18%)	2 (5%)
27 (100%)	24 (89%)	2 (7%)	1 (4%)
44 (100%)	40 (91%)	3 (7%)	1 (2%)
50 (100%)	48 (96%)	1 (2%)	1 (2%)
COS7 cells transfected GFP-Paxillin and LAR_FE-Flag	FA localization of liprin-β1
Total FA per Cell [Number (percentage%)]	Central [Number (percentage%)]	peripheral [Number(percentage%)]	No accumulation [Number(percentage%)]
20 (100%)	2 (10%)	15 (75%)	3 (15%)
19 (100%)	4 (21%)	13 (68%)	2 (11%)
32 (100%)	10 (31%)	19 (59%)	3 (9%)
22 (100%)	8 (36%)	12 (55%)	2 (9%)
37 (100%)	10 (27%)	24 (65%)	3 (8%)
41 (100%)	10 (24%)	28 (68%)	3 (7%)
31 (100%)	6 (19%)	23 (74%)	2 (6%)
27 (100%)	8 (30%)	18 (67%)	1 (4%)
43 (100%)	18 (42%)	24 (56%)	1 (2%)
45 (100%)	11 (24%)	33 (73%)	1 (2%)
